# Supplementary material for: First record of the genus Arabelia Bosselaers, 2009 from China, with description of one new species (Araneae, Liocranidae)
Source: Biodivers Data J. 2022 May 10;10:e85436. doi: 10.3897/BDJ.10.e85436 (PMC9848505; doi:10.3897/BDJ.10.e85436)
Supplement: XML Treatment for Arabelia xizang [file BDJ.10.e85436-treatment1.xml]

<!DOCTYPE tp:taxon-treatment
  PUBLIC "-//TaxonX//DTD Taxonomic Treatment Publishing DTD v0 20100105//EN" "tax-treatment-NSO.dtd">
<tp:taxon-treatment xmlns:tp="http://www.plazi.org/taxpub"><tp:treatment-meta><mixed-citation publication-type="journal"><person-group><name><surname>Mu</surname><given-names>Yannan</given-names></name><name><surname>Zhang</surname><given-names>Feng</given-names></name></person-group><article-title>First record of the genus <italic><tp:taxon-name><tp:taxon-name-part taxon-name-part-type="genus" reg="Arabelia">Arabelia</tp:taxon-name-part></tp:taxon-name></italic> Bosselaers, 2009 from China, with description of one new species (<tp:taxon-name><tp:taxon-name-part taxon-name-part-type="order">Araneae</tp:taxon-name-part></tp:taxon-name>, <tp:taxon-name><tp:taxon-name-part taxon-name-part-type="family">Liocranidae</tp:taxon-name-part></tp:taxon-name>)</article-title><source>Biodivers Data J</source><day>10</day><month>05</month><year>2022</year><volume>10</volume><pub-id pub-id-type="doi">10.3897/BDJ.10.e85436</pub-id></mixed-citation></tp:treatment-meta><tp:nomenclature><tp:taxon-name>
            <object-id xmlns:xlink="http://www.w3.org/1999/xlink" content-type="arpha" xlink:type="simple">691183B7-CB26-55A3-8D2E-E08FA6F6BCA1</object-id>
            <tp:taxon-name-part taxon-name-part-type="genus">Arabelia</tp:taxon-name-part>
            <tp:taxon-name-part taxon-name-part-type="species">xizang</tp:taxon-name-part>
            <object-id xmlns:xlink="http://www.w3.org/1999/xlink" content-type="zoobank" xlink:type="simple" object-id-type="ZooBank">D096F18B-8FDC-4E4E-BCE1-A6DF4931261D</object-id>
          </tp:taxon-name><tp:taxon-authority>Mu &amp; Zhang, 2022</tp:taxon-authority><tp:taxon-status xmlns:xlink="http://www.w3.org/1999/xlink" xlink:type="simple">sp. n.</tp:taxon-status></tp:nomenclature><tp:treatment-sec sec-type="materials"><title>Materials</title><list list-type="alpha-lower" list-content="occurrences"><list-item><p><bold>Type status:</bold> <named-content xmlns:xlink="http://www.w3.org/1999/xlink" content-type="dwc:typeStatus" xlink:type="simple">Holotype</named-content>. <bold>Occurrence:</bold> individualCount: <named-content xmlns:xlink="http://www.w3.org/1999/xlink" content-type="dwc:individualCount" xlink:type="simple">1</named-content>; sex: <named-content xmlns:xlink="http://www.w3.org/1999/xlink" content-type="dwc:sex" xlink:type="simple">male</named-content>; lifeStage: <named-content xmlns:xlink="http://www.w3.org/1999/xlink" content-type="dwc:lifeStage" xlink:type="simple">adult</named-content>; <bold>Taxon:</bold> scientificName: <named-content xmlns:xlink="http://www.w3.org/1999/xlink" content-type="dwc:scientificName" xlink:type="simple"><italic><tp:taxon-name><tp:taxon-name-part taxon-name-part-type="genus" reg="Arabelia">Arabelia</tp:taxon-name-part><tp:taxon-name-part taxon-name-part-type="species" reg="xizang">xizang</tp:taxon-name-part></tp:taxon-name></italic></named-content>; order: <named-content xmlns:xlink="http://www.w3.org/1999/xlink" content-type="dwc:order" xlink:type="simple"><tp:taxon-name><tp:taxon-name-part taxon-name-part-type="order">Araneae</tp:taxon-name-part></tp:taxon-name></named-content>; family: <named-content xmlns:xlink="http://www.w3.org/1999/xlink" content-type="dwc:family" xlink:type="simple"><tp:taxon-name><tp:taxon-name-part taxon-name-part-type="family">Liocranidae</tp:taxon-name-part></tp:taxon-name></named-content>; genus: <named-content xmlns:xlink="http://www.w3.org/1999/xlink" content-type="dwc:genus" xlink:type="simple"><tp:taxon-name><tp:taxon-name-part taxon-name-part-type="genus">Arabelia</tp:taxon-name-part></tp:taxon-name></named-content>; <bold>Location:</bold> country: <named-content xmlns:xlink="http://www.w3.org/1999/xlink" content-type="dwc:country" xlink:type="simple">China</named-content>; stateProvince: <named-content xmlns:xlink="http://www.w3.org/1999/xlink" content-type="dwc:stateProvince" xlink:type="simple">Xizang Autonomous Region</named-content>; county: <named-content xmlns:xlink="http://www.w3.org/1999/xlink" content-type="dwc:county" xlink:type="simple">Markam</named-content>; locality: <named-content xmlns:xlink="http://www.w3.org/1999/xlink" content-type="dwc:locality" xlink:type="simple">between 3351-3352 kilometres of National Highway 318</named-content>; verbatimElevation: <named-content xmlns:xlink="http://www.w3.org/1999/xlink" content-type="dwc:verbatimElevation" xlink:type="simple">3127</named-content>; verbatimLatitude: <named-content xmlns:xlink="http://www.w3.org/1999/xlink" content-type="dwc:verbatimLatitude" xlink:type="simple">29°44'19.18"N</named-content>; verbatimLongitude: <named-content xmlns:xlink="http://www.w3.org/1999/xlink" content-type="dwc:verbatimLongitude" xlink:type="simple">98°49'33.57"E</named-content>; <bold>Event:</bold> year: <named-content xmlns:xlink="http://www.w3.org/1999/xlink" content-type="dwc:year" xlink:type="simple">2020</named-content>; month: <named-content xmlns:xlink="http://www.w3.org/1999/xlink" content-type="dwc:month" xlink:type="simple">7</named-content>; day: <named-content xmlns:xlink="http://www.w3.org/1999/xlink" content-type="dwc:day" xlink:type="simple">21</named-content>; <bold>Record Level:</bold> institutionID: <named-content xmlns:xlink="http://www.w3.org/1999/xlink" content-type="dwc:institutionID" xlink:type="simple">the Museum of Hebei University</named-content>; institutionCode: <named-content xmlns:xlink="http://www.w3.org/1999/xlink" content-type="dwc:institutionCode" xlink:type="simple">MHBU</named-content></p></list-item><list-item><p><bold>Type status:</bold> <named-content xmlns:xlink="http://www.w3.org/1999/xlink" content-type="dwc:typeStatus" xlink:type="simple">Paratype</named-content>. <bold>Occurrence:</bold> individualCount: <named-content xmlns:xlink="http://www.w3.org/1999/xlink" content-type="dwc:individualCount" xlink:type="simple">4</named-content>; sex: <named-content xmlns:xlink="http://www.w3.org/1999/xlink" content-type="dwc:sex" xlink:type="simple">female</named-content>; lifeStage: <named-content xmlns:xlink="http://www.w3.org/1999/xlink" content-type="dwc:lifeStage" xlink:type="simple">adult</named-content>; <bold>Taxon:</bold> scientificName: <named-content xmlns:xlink="http://www.w3.org/1999/xlink" content-type="dwc:scientificName" xlink:type="simple"><italic><tp:taxon-name><tp:taxon-name-part taxon-name-part-type="genus" reg="Arabelia">Arabelia</tp:taxon-name-part><tp:taxon-name-part taxon-name-part-type="species" reg="xizang">xizang</tp:taxon-name-part></tp:taxon-name></italic></named-content>; order: <named-content xmlns:xlink="http://www.w3.org/1999/xlink" content-type="dwc:order" xlink:type="simple"><tp:taxon-name><tp:taxon-name-part taxon-name-part-type="order">Araneae</tp:taxon-name-part></tp:taxon-name></named-content>; family: <named-content xmlns:xlink="http://www.w3.org/1999/xlink" content-type="dwc:family" xlink:type="simple"><tp:taxon-name><tp:taxon-name-part taxon-name-part-type="family">Liocranidae</tp:taxon-name-part></tp:taxon-name></named-content>; genus: <named-content xmlns:xlink="http://www.w3.org/1999/xlink" content-type="dwc:genus" xlink:type="simple"><tp:taxon-name><tp:taxon-name-part taxon-name-part-type="genus">Arabelia</tp:taxon-name-part></tp:taxon-name></named-content>; <bold>Location:</bold> country: <named-content xmlns:xlink="http://www.w3.org/1999/xlink" content-type="dwc:country" xlink:type="simple">China</named-content>; stateProvince: <named-content xmlns:xlink="http://www.w3.org/1999/xlink" content-type="dwc:stateProvince" xlink:type="simple">Xizang Autonomous Region</named-content>; county: <named-content xmlns:xlink="http://www.w3.org/1999/xlink" content-type="dwc:county" xlink:type="simple">Markam</named-content>; locality: <named-content xmlns:xlink="http://www.w3.org/1999/xlink" content-type="dwc:locality" xlink:type="simple">between 3351-3352 kilometres of National Highway 318</named-content>; verbatimElevation: <named-content xmlns:xlink="http://www.w3.org/1999/xlink" content-type="dwc:verbatimElevation" xlink:type="simple">3127</named-content>; verbatimLatitude: <named-content xmlns:xlink="http://www.w3.org/1999/xlink" content-type="dwc:verbatimLatitude" xlink:type="simple">29°44'19.18"N</named-content>; verbatimLongitude: <named-content xmlns:xlink="http://www.w3.org/1999/xlink" content-type="dwc:verbatimLongitude" xlink:type="simple">98°49'33.57"E</named-content>; <bold>Event:</bold> year: <named-content xmlns:xlink="http://www.w3.org/1999/xlink" content-type="dwc:year" xlink:type="simple">2020</named-content>; month: <named-content xmlns:xlink="http://www.w3.org/1999/xlink" content-type="dwc:month" xlink:type="simple">7</named-content>; day: <named-content xmlns:xlink="http://www.w3.org/1999/xlink" content-type="dwc:day" xlink:type="simple">21</named-content>; <bold>Record Level:</bold> institutionID: <named-content xmlns:xlink="http://www.w3.org/1999/xlink" content-type="dwc:institutionID" xlink:type="simple">the Museum of Hebei University</named-content>; institutionCode: <named-content xmlns:xlink="http://www.w3.org/1999/xlink" content-type="dwc:institutionCode" xlink:type="simple">MHBU</named-content></p></list-item></list></tp:treatment-sec><tp:treatment-sec sec-type="Description"><title>Description</title><p>Male <bold>(Holotype)</bold>: total length 3.76, carapace 1.57 long, 1.42 wide (CW); abdomen 2.19 long, 1.35 wide. Eye sizes and interdistances: AME 0.09, ALE 0.11, PME 0.08, PLE 0.09; AME–AME 0.04, AME–ALE 0.01, ALE–ALE 0.23, PME–PME 0.11, PME–PLE 0.06, PLE–PLE 0.36, ALE–PLE 0.06. Eye area 0.51 wide (EAW), cephalic region 0.78 wide (CRW), EAW/CRW 0.65. CRW/CW 0.55. MOA 0.22 long, anterior width 0.22, posterior width 0.27. Clypeal height 0.09 (CH), CH/AME 1.00. Chelicerae with three promarginal (largest at middle) and two retromarginal teeth (Fig. <xref ref-type="fig" rid="F7822502">3</xref>E). Labium 0.24 long, 0.27 wide. Sternum 0.97 long, 0.93 wide. Carapace nearly round, deep brown, with darker longitudinal markings either side of fovea. Fovea distinct, longitudinal. Abdomen grey, lacking dorsal scutum, covered with black hairs, two white patterns at middle part (Fig. <xref ref-type="fig" rid="F7822498">2</xref>A–C). Measurement and spines of legs as in Tables <xref ref-type="table" rid="T7822508">1</xref>, <xref ref-type="table" rid="T7822509">2</xref>.</p><p>Palp as in Fig. <xref ref-type="fig" rid="F7822502">3</xref> (A–D). Femur longer than tibia and cymbium, femoral apophysis absent, ventrally with low hump at distal part (Fig. <xref ref-type="fig" rid="F7822502">3</xref>A–B). Tibia shorter than cymbium (about 0.6 times). RTA thin and short, hook-shaped (Fig. <xref ref-type="fig" rid="F7822502">3</xref>B–D). Cymbium two times longer than wide. Bulb narrower than width of cymbium. Tegulum oval, tegular apophysis absent. Sperm duct long, tapering from retrolateral to prolateral before entering base of embolus (Fig. <xref ref-type="fig" rid="F7822502">3</xref>D). Embolus thin and short, directed anteriorly. Conductor membranous, originating in middle of tegulum.</p><p>Female: One paratype total length 3.95, carapace 1.36 long, 1.24 wide (CW); abdomen 2.59 long, 1.50 wide. Eye sizes and interdistances: AME 0.08, ALE 0.09, PME 0.06, PLE 0.08; AME–AME 0.05, AME–ALE 0.01, ALE–ALE 0.20, PME–PME 0.09, PME–PLE 0.06, PLE–PLE 0.34, ALE–PLE 0.05. Eye area 0.44 wide (EAW), cephalic region 0.61 wide (CRW), EAW/CRW 0.72. CRW/CW 0.49. MOA 0.22 long, anterior width 0.19, posterior width 0.23. Clypeal height 0.07 (CH), CH/AME 0.88. Other characters as in male, except the slightly larger body size (Fig. <xref ref-type="fig" rid="F7822498">2</xref>D–E). Measurement and spines of legs as in Tables <xref ref-type="table" rid="T7822508">1</xref>, <xref ref-type="table" rid="T7822509">2</xref>.</p><p>Epigyne as in Fig. <xref ref-type="fig" rid="F7822506">4</xref>. Epigynal plate 1.3 times wider than long. MS wide. Semicircular hood located above MS (Fig. <xref ref-type="fig" rid="F7822506">4</xref>A, C). Copulatory openings large, oblique, anteriorly, separated about two times MS width. Copulatory ducts short and thick. Small, globular ST2 located at middle parts, kidney-shaped ST1 posterior (Fig. <xref ref-type="fig" rid="F7822506">4</xref>B). Fertilisation ducts downwards, located posteriorly of spermathecae (Fig. <xref ref-type="fig" rid="F7822506">4</xref>B, D).</p></tp:treatment-sec><tp:treatment-sec sec-type="Diagnosis"><title>Diagnosis</title><p>This new species is similar to the type species <italic><tp:taxon-name><tp:taxon-name-part taxon-name-part-type="genus" reg="Arabelia">A.</tp:taxon-name-part><tp:taxon-name-part taxon-name-part-type="species" reg="pheidoleicomes">pheidoleicomes</tp:taxon-name-part></tp:taxon-name></italic> Bosselaers, 2009 in having similar-shaped palp in the male, the position of copulatory openings and the presence of an anterior hood in the female. However, it can be distinguished from <italic><tp:taxon-name><tp:taxon-name-part taxon-name-part-type="genus" reg="Arabelia">A.</tp:taxon-name-part><tp:taxon-name-part taxon-name-part-type="species" reg="pheidoleicomes">pheidoleicomes</tp:taxon-name-part></tp:taxon-name></italic> Bosselaers, 2009 by: 1) the hook-shaped RTA (vs. straight, compare Fig. <xref ref-type="fig" rid="F7822502">3</xref>C and Fig. 15 in <xref ref-type="bibr" rid="B7822442">Bosmans 2011</xref>); 2) the slightly curved embolus(vs. straight, compare Fig. <xref ref-type="fig" rid="F7822502">3</xref>D and Fig. 16 in <xref ref-type="bibr" rid="B7822442">Bosmans 2011</xref>), 3) a large, wide and sclerotised hood (vs. small, compare Fig. <xref ref-type="fig" rid="F7822506">4</xref>A and Fig. 7F in <xref ref-type="bibr" rid="B7822433">Bosselaers 2009</xref>) and 4) the kidney-shaped spermathecae (vs. round, compare Fig. <xref ref-type="fig" rid="F7822506">4</xref>B and Fig. 7E in <xref ref-type="bibr" rid="B7822433">Bosselaers 2009</xref>).</p></tp:treatment-sec><tp:treatment-sec sec-type="Etymology"><title>Etymology</title><p>The specific name is derived from the type locality; noun.</p></tp:treatment-sec><tp:treatment-sec sec-type="Distribution"><title>Distribution</title><p>Known only from the type locality (China: Xizang).</p></tp:treatment-sec><tp:treatment-sec sec-type="Notes"><title>Notes</title><p>The spiders of this new species are found under stones on the side of roads (Fig. <xref ref-type="fig" rid="F7822494">1</xref>A). Female matured about half a month earlier than male (Fig. <xref ref-type="fig" rid="F7822494">1</xref>B). We collected the adult females and subadult male, the male description being based on the adult reared from the subadult.</p><p>According to Bosselaers (2009), the type species of <italic><tp:taxon-name><tp:taxon-name-part taxon-name-part-type="genus" reg="Arabelia">Arabelia</tp:taxon-name-part></tp:taxon-name></italic> show clear myrmecophily, but we did not find ants or termites when collecting this new species under gravel. Moreover, there are also differences in the colour between <italic><tp:taxon-name><tp:taxon-name-part taxon-name-part-type="genus" reg="Arabelia">A.</tp:taxon-name-part><tp:taxon-name-part taxon-name-part-type="species" reg="pheidoleicomes">pheidoleicomes</tp:taxon-name-part></tp:taxon-name></italic> and <italic><tp:taxon-name><tp:taxon-name-part taxon-name-part-type="genus" reg="Arabelia">A.</tp:taxon-name-part><tp:taxon-name-part taxon-name-part-type="species" reg="xizang">xizang</tp:taxon-name-part></tp:taxon-name></italic> <bold>sp. n.</bold> in the natural state and in alcohol. The former species has brown carapace, grey abdomen in the natural state and yellow carapace, white abdomen in alcohol, while the new species is black in the natural state and has brown carapace and grey abdomen in alcohol. However, due to its similar genital characters, we placed this new species in <italic><tp:taxon-name><tp:taxon-name-part taxon-name-part-type="genus" reg="Arabelia">Arabelia</tp:taxon-name-part></tp:taxon-name></italic>.</p></tp:treatment-sec><tp:treatment-sec><!--Section generated to contain objects referenced in tp:taxon-treatment.--><fig id="F7822502" position="float" orientation="portrait"><object-id xmlns:xlink="http://www.w3.org/1999/xlink" content-type="arpha" xlink:type="simple">2E204FE1-4A29-52B1-BBC9-55D57B777A43</object-id><object-id xmlns:xlink="http://www.w3.org/1999/xlink" content-type="doi" xlink:type="simple">10.3897/BDJ.10.e85436.figure3</object-id><label>Figure 3.</label><caption><p>Male palp and chelicerae. <bold>A</bold> left palp, prolateral view; <bold>B</bold> same, retrolateral view; <bold>C</bold> Same, dorsal view; <bold>D</bold> same, ventral view; <bold>E</bold> chelicerae, retrolateral view. Abbreviations: C — conductor; E — embolus; PTA — prolateral tibial apophysis; RTA — retrolateral tibial apophysis; SD — sperm duct.</p></caption><graphic xmlns:xlink="http://www.w3.org/1999/xlink" xlink:href="bdj-10-e85436-g003.jpg" position="float" id="oo_669531.jpg" orientation="portrait" xlink:type="simple"><uri content-type="original_file" xlink:type="simple">https://binary.pensoft.net/fig/669531</uri></graphic></fig><fig id="F7822498" position="float" orientation="portrait"><object-id xmlns:xlink="http://www.w3.org/1999/xlink" content-type="arpha" xlink:type="simple">B791261B-DD43-5E15-B765-4BB31C1F039C</object-id><object-id xmlns:xlink="http://www.w3.org/1999/xlink" content-type="doi" xlink:type="simple">10.3897/BDJ.10.e85436.figure2</object-id><label>Figure 2.</label><caption><p>Habitus of <italic><tp:taxon-name><tp:taxon-name-part taxon-name-part-type="genus" reg="Arabelia">Arabelia</tp:taxon-name-part><tp:taxon-name-part taxon-name-part-type="species" reg="xizang">xizang</tp:taxon-name-part></tp:taxon-name></italic> sp. nov.. <bold>A</bold> Male (holotype), dorsal view; <bold>B</bold> same, ventral view; <bold>C</bold> same, abdomen dorsal view; <bold>D</bold> Female (paratype), dorsal view; <bold>E</bold> same, ventral view.</p></caption><graphic xmlns:xlink="http://www.w3.org/1999/xlink" xlink:href="bdj-10-e85436-g002.jpg" position="float" id="oo_669530.jpg" orientation="portrait" xlink:type="simple"><uri content-type="original_file" xlink:type="simple">https://binary.pensoft.net/fig/669530</uri></graphic></fig><table-wrap id="T7822508" position="float" orientation="portrait"><label>Table 1.</label><caption><p>Measurement of legs:</p></caption><table rules="all" border="1"><tbody><tr><td rowspan="1" colspan="1">m/f</td><td rowspan="1" colspan="1">Fe</td><td rowspan="1" colspan="1">Pa</td><td rowspan="1" colspan="1">Ti</td><td rowspan="1" colspan="1">Me</td><td rowspan="1" colspan="1">Ta</td><td rowspan="1" colspan="1">Total</td></tr><tr><td rowspan="1" colspan="1">Leg Ⅰ</td><td rowspan="1" colspan="1">2.70/1.79</td><td rowspan="1" colspan="1">0.93/0.68</td><td rowspan="1" colspan="1">2.98/1.88</td><td rowspan="1" colspan="1">2.70/1.72</td><td rowspan="1" colspan="1">1.41/0.90</td><td rowspan="1" colspan="1">10.67/6.97</td></tr><tr><td rowspan="1" colspan="1">Leg Ⅱ</td><td rowspan="1" colspan="1">1.94/1.47</td><td rowspan="1" colspan="1">0.78/0.59</td><td rowspan="1" colspan="1">1.97/1.44</td><td rowspan="1" colspan="1">1.80/1.29</td><td rowspan="1" colspan="1">0.95/0.74</td><td rowspan="1" colspan="1">7.44/5.53</td></tr><tr><td rowspan="1" colspan="1">Leg Ⅲ</td><td rowspan="1" colspan="1">1.46/1.19</td><td rowspan="1" colspan="1">0.56/0.49</td><td rowspan="1" colspan="1">1.32/1.05</td><td rowspan="1" colspan="1">1.41/1.11</td><td rowspan="1" colspan="1">0.82/0.70</td><td rowspan="1" colspan="1">5.57/4.54</td></tr><tr><td rowspan="1" colspan="1">Leg Ⅳ</td><td rowspan="1" colspan="1">2.03/1.68</td><td rowspan="1" colspan="1">0.70/0.55</td><td rowspan="1" colspan="1">1.89/1.62</td><td rowspan="1" colspan="1">2.03/1.74</td><td rowspan="1" colspan="1">1.02/0.87</td><td rowspan="1" colspan="1">7.67/6.46</td></tr></tbody></table></table-wrap><table-wrap id="T7822509" position="float" orientation="portrait"><label>Table 2.</label><caption><p>Spination of legs:</p></caption><table rules="all" border="1"><tbody><tr><td rowspan="1" colspan="1"/><td rowspan="1" colspan="1"/><td rowspan="1" colspan="1">Fe</td><td rowspan="1" colspan="1">Pa</td><td rowspan="1" colspan="1">Ti</td><td rowspan="1" colspan="1">Me</td><td rowspan="1" colspan="1">Ta</td></tr><tr><td rowspan="4" colspan="1">male</td><td rowspan="1" colspan="1">Leg Ⅰ</td><td rowspan="1" colspan="1">d 1 pl 2</td><td rowspan="1" colspan="1">–</td><td rowspan="1" colspan="1">pv 8 rv 9</td><td rowspan="1" colspan="1">pv 6 rv 6</td><td rowspan="1" colspan="1">–</td></tr><tr><td rowspan="1" colspan="1">Leg Ⅱ</td><td rowspan="1" colspan="1">d 1</td><td rowspan="1" colspan="1">–</td><td rowspan="1" colspan="1">pv 7 rv 7</td><td rowspan="1" colspan="1">pv 5 rv 5</td><td rowspan="1" colspan="1">–</td></tr><tr><td rowspan="1" colspan="1">Leg Ⅲ</td><td rowspan="1" colspan="1">d 1</td><td rowspan="1" colspan="1">–</td><td rowspan="1" colspan="1">–</td><td rowspan="1" colspan="1">–</td><td rowspan="1" colspan="1">–</td></tr><tr><td rowspan="1" colspan="1">Leg Ⅳ</td><td rowspan="1" colspan="1">d 1</td><td rowspan="1" colspan="1">–</td><td rowspan="1" colspan="1">–</td><td rowspan="1" colspan="1">–</td><td rowspan="1" colspan="1">–</td></tr><tr><td rowspan="4" colspan="1">female</td><td rowspan="1" colspan="1">Leg Ⅰ</td><td rowspan="1" colspan="1">d 1 pl 2</td><td rowspan="1" colspan="1">–</td><td rowspan="1" colspan="1">pv 7 rv 7</td><td rowspan="1" colspan="1">pv 5 rv 5</td><td rowspan="1" colspan="1">–</td></tr><tr><td rowspan="1" colspan="1">Leg Ⅱ</td><td rowspan="1" colspan="1">d 1</td><td rowspan="1" colspan="1">–</td><td rowspan="1" colspan="1">pv 7 rv 7</td><td rowspan="1" colspan="1">pv 5 rv 4</td><td rowspan="1" colspan="1">–</td></tr><tr><td rowspan="1" colspan="1">Leg Ⅲ</td><td rowspan="1" colspan="1">d 1</td><td rowspan="1" colspan="1">–</td><td rowspan="1" colspan="1">–</td><td rowspan="1" colspan="1">–</td><td rowspan="1" colspan="1">–</td></tr><tr><td rowspan="1" colspan="1">Leg Ⅳ</td><td rowspan="1" colspan="1">d 1</td><td rowspan="1" colspan="1">–</td><td rowspan="1" colspan="1">–</td><td rowspan="1" colspan="1">–</td><td rowspan="1" colspan="1">–</td></tr></tbody></table></table-wrap><fig id="F7822506" position="float" orientation="portrait"><object-id xmlns:xlink="http://www.w3.org/1999/xlink" content-type="arpha" xlink:type="simple">896747E9-E918-557B-9B1E-20F5D9A29995</object-id><object-id xmlns:xlink="http://www.w3.org/1999/xlink" content-type="doi" xlink:type="simple">10.3897/BDJ.10.e85436.figure4</object-id><label>Figure 4.</label><caption><p>Female genitalia. <bold>A</bold> Epigyne, ventral view; <bold>B</bold> Vulva, dorsal view; <bold>C</bold> Epigyne, ventral view; <bold>D</bold> Vulva, dorsal view. (<bold>A, B</bold>: cleared in pancreatin solution; <bold>C, D</bold>: macerated in Holly Oil). Abbreviations: CO — copulatory opening; CD — copulatory duct; FD — fertilisation duct; H — hood; ST1 — primary spermatheca, ST2 — secondary spermatheca.</p></caption><graphic xmlns:xlink="http://www.w3.org/1999/xlink" xlink:href="bdj-10-e85436-g004.jpg" position="float" id="oo_669532.jpg" orientation="portrait" xlink:type="simple"><uri content-type="original_file" xlink:type="simple">https://binary.pensoft.net/fig/669532</uri></graphic></fig><fig id="F7822494" position="float" orientation="portrait"><object-id xmlns:xlink="http://www.w3.org/1999/xlink" content-type="arpha" xlink:type="simple">8B2ED0BE-F569-59AA-8315-98F4951D6483</object-id><object-id xmlns:xlink="http://www.w3.org/1999/xlink" content-type="doi" xlink:type="simple">10.3897/BDJ.10.e85436.figure1</object-id><label>Figure 1.</label><caption><p>Habitat and female of <italic><tp:taxon-name><tp:taxon-name-part taxon-name-part-type="genus" reg="Arabelia">Arabelia</tp:taxon-name-part><tp:taxon-name-part taxon-name-part-type="species" reg="xizang">xizang</tp:taxon-name-part></tp:taxon-name></italic> sp.nov.. <bold>A</bold> habitat; <bold>B</bold> living image (Photograph by Yannan Mu).</p></caption><graphic xmlns:xlink="http://www.w3.org/1999/xlink" xlink:href="bdj-10-e85436-g001.jpg" position="float" id="oo_669528.jpg" orientation="portrait" xlink:type="simple"><uri content-type="original_file" xlink:type="simple">https://binary.pensoft.net/fig/669528</uri></graphic></fig></tp:treatment-sec><ref-list><ref id="B7822442"><element-citation xmlns:xlink="http://www.w3.org/1999/xlink" publication-type="article" xlink:type="simple"><person-group person-group-type="author"><name name-style="western"><surname>Bosmans</surname><given-names>R.</given-names></name></person-group><year>2011</year><article-title>On some new or rare spider species from Lesbos, Greece (<tp:taxon-name><tp:taxon-name-part taxon-name-part-type="order">Araneae</tp:taxon-name-part></tp:taxon-name>: <tp:taxon-name><tp:taxon-name-part taxon-name-part-type="family">Agelenidae</tp:taxon-name-part></tp:taxon-name>, <tp:taxon-name><tp:taxon-name-part taxon-name-part-type="family">Amaurobiidae</tp:taxon-name-part></tp:taxon-name>, <tp:taxon-name><tp:taxon-name-part taxon-name-part-type="family">Corinnidae</tp:taxon-name-part></tp:taxon-name>, <tp:taxon-name><tp:taxon-name-part taxon-name-part-type="family">Gnaphosidae</tp:taxon-name-part></tp:taxon-name>, <tp:taxon-name><tp:taxon-name-part taxon-name-part-type="family">Liocranidae</tp:taxon-name-part></tp:taxon-name>).</article-title><source>Arachnologische Mitteilungen</source><volume>40</volume><fpage>15</fpage><lpage>22</lpage><pub-id pub-id-type="doi">10.5431/aramit4003</pub-id></element-citation></ref><ref id="B7822433"><element-citation xmlns:xlink="http://www.w3.org/1999/xlink" publication-type="article" xlink:type="simple"><person-group person-group-type="author"><name name-style="western"><surname>Bosselaers</surname><given-names>J.</given-names></name></person-group><year>2009</year><article-title>Studies in <tp:taxon-name><tp:taxon-name-part taxon-name-part-type="family">Liocranidae</tp:taxon-name-part></tp:taxon-name> (<tp:taxon-name><tp:taxon-name-part taxon-name-part-type="order">Araneae</tp:taxon-name-part></tp:taxon-name>): redescriptions and transfers in <italic><tp:taxon-name><tp:taxon-name-part taxon-name-part-type="genus" reg="Apostenus">Apostenus</tp:taxon-name-part></tp:taxon-name></italic> Westring and <italic><tp:taxon-name><tp:taxon-name-part taxon-name-part-type="genus" reg="Brachyanillus">Brachyanillus</tp:taxon-name-part></tp:taxon-name></italic> Simon, as well as description of a new genus.</article-title><source>Zootaxa</source><volume>2141</volume><fpage>37</fpage><lpage>55</lpage><pub-id pub-id-type="doi">10.11646/zootaxa.2141.1.3</pub-id></element-citation></ref></ref-list></tp:taxon-treatment>
